# Supplementary material for: Cryptophyta as major bacterivores in freshwater summer plankton
Source: ISME J. 2018 Feb 20;12(7):1668–81. doi: 10.1038/s41396-018-0057-5 (PMC6018765; doi:10.1038/s41396-018-0057-5)
Supplement: Supplementary file 2 — Data set 1 [file 41396_2018_57_MOESM2_ESM.xlsx]

## Sheet: Tabelle1
Cryptophyta	Forward Primer Sequence																	Reverse Primer Sequence
	G	T	A	C	A	C	A	C	C	G	C	C	C	G	T	C		G	C	A	T	C	G	A	T	G	A	A	G	A	A	C	G	C	A	G	C
KT390054.1_Chroomonas_mesostigmatica_clone_ZX28-0.2-30	C	T	T	C	A	A	C	C	A	G	C	C	C	G	T	C		G	C	A	A	C	G	A	T	G	A	A	G	A	A	C	G	C	A	G	C
KT390130.1_Chroomonas_mesostigmatica_clone_KJ34-3-04	C	T	T	C	A	A	C	C	A	G	C	C	C	G	T	C		G	C	A	A	C	G	A	T	G	A	A	G	A	A	C	G	C	A	G	C
JQ434476.1_Goniomonas_avonlea	G	T	A	C	A	C	A	C	C	G	C	C	C	G	T	C		G	T	A	A	C	G	A	T	G	A	A	G	A	A	C	G	C	A	G	C
HF952555.1_Rhinomonas_nottbecki_genomic_DNA_gene_strain_07B3_clone_B	G	T	A	C	A	C	A	C	C	G	C	C	C	G	T	C		G	C	A	A	C	G	A	T	G	A	A	G	A	A	C	G	C	A	G	C
HF952556.1_Rhinomonas_nottbecki_genomic_DNA_gene_strain_07B3_clone_C	G	T	A	C	A	C	A	C	C	G	C	C	C	G	T	C		G	C	A	A	C	G	A	T	G	A	A	G	A	A	C	G	C	A	G	C
HF952557.1_Rhinomonas_nottbecki_genomic_DNA_gene_strain_07B5	G	T	A	C	A	C	A	C	C	G	C	C	C	G	T	C		G	C	A	A	C	G	A	T	G	A	A	G	A	A	C	G	C	A	G	C
HF952558.1_Rhinomonas_nottbecki_genomic_DNA_gene_strain_07B6_clone_A	G	T	A	C	A	C	A	C	C	G	C	C	C	G	T	C		G	C	A	A	C	G	A	T	G	A	A	G	A	A	C	G	C	A	G	C
HF952559.1_Rhinomonas_nottbecki_genomic_DNA_gene_strain_07B6_clone_B	G	T	A	C	A	C	A	C	C	G	C	C	C	G	T	C		G	C	A	A	C	G	A	T	G	A	A	G	A	A	C	G	C	A	G	C
HF952560.1_Rhinomonas_nottbecki_genomic_DNA_gene_strain_07B6_clone_C	G	T	A	C	A	C	A	C	C	G	C	C	C	G	T	C		G	C	A	A	C	G	A	T	G	G	A	G	A	A	C	G	C	A	G	C
HF952561.1_Rhinomonas_nottbecki_genomic_DNA_gene_strain_07B6_clone_D	G	T	A	C	A	C	A	C	C	G	C	C	C	G	T	C		G	C	A	A	C	G	A	T	G	A	A	G	A	A	C	G	C	A	G	C
HF952562.1_Rhinomonas_reticulata_var._reticulata_genomic_DNA_gene_strain_CCAP_979/15_clone_B	G	T	A	C	A	C	A	C	C	G	C	C	C	G	T	C		G	C	A	A	C	G	A	T	G	A	A	G	A	A	C	G	C	A	G	C
HF952563.1_Rhinomonas_reticulata_var._reticulata_genomic_DNA_gene_strain_CCAP_979/15_clone_D	G	T	A	C	A	C	A	C	C	G	C	C	C	G	T	C		G	C	A	A	C	G	A	T	G	A	A	G	A	A	C	G	C	A	G	C
HF952566.1_Rhodomonas_atrorosea_genomic_DNA_gene_strain_CCAP_978/6A	G	T	A	C	A	C	A	C	C	G	C	C	C	G	T	C		G	C	A	A	C	G	A	T	G	A	A	G	A	A	C	G	C	A	G	C
HF952603.1_Rhodomonas_baltica_genomic_DNA_gene_strain_NIES-700	G	T	A	C	A	C	A	C	C	G	C	C	C	G	T	C		G	C	A	A	C	G	A	T	G	A	A	G	A	A	C	G	C	A	G	C
HF952573.1_Rhodomonas_cf._abbreviata_CCMP1178_genomic_DNA_gene_strain_CCMP1178	G	T	A	C	A	C	A	C	C	G	C	C	C	G	T	C		G	C	A	A	C	G	A	T	G	A	A	G	A	A	C	G	C	A	G	C
HF952604.1_Rhodomonas_duplex_genomic_DNA_gene_strain_NIES-765	G	T	A	C	A	C	A	C	C	G	C	C	C	G	T	C		G	C	A	A	C	G	A	T	G	A	A	G	A	A	C	G	C	A	G	C
HF952574.1_Rhodomonas_lens_genomic_DNA_gene_strain_CCMP739_clone_A	G	T	A	C	A	C	A	C	C	G	C	C	C	G	T	C		G	C	A	A	C	G	A	T	G	A	A	G	A	A	C	G	C	A	G	C
HF952575.1_Rhodomonas_lens_genomic_DNA_gene_strain_CCMP739_clone_B	G	T	A	C	A	C	A	C	C	G	C	C	C	G	T	C		G	C	A	A	C	G	A	T	G	A	A	G	A	A	C	G	C	A	G	C
HF952576.1_Rhodomonas_lens_genomic_DNA_gene_strain_CCMP739_clone_C	G	T	A	C	A	C	A	C	C	G	C	C	C	G	T	C		G	C	A	A	C	G	A	T	G	A	A	G	A	A	C	G	C	A	G	C
HF952567.1_Rhodomonas_maculata_genomic_DNA_gene_strain_CCAP_979/14	G	T	A	C	A	C	A	C	C	G	C	C	C	G	T	C		G	C	A	A	C	G	A	T	G	A	A	G	A	A	C	G	C	A	G	C
HF952572.1_Rhodomonas_marina_genomic_DNA_gene_strain_SCCAP_K-0435	G	T	A	C	A	C	A	C	C	G	C	C	C	G	T	C		G	C	A	A	C	G	A	T	G	A	A	G	A	A	C	G	C	A	G	C
HF952568.1_Rhodomonas_salina_genomic_DNA_gene_strain_SCCAP_K-0294_clone_A	G	T	A	C	A	C	A	C	C	G	C	C	C	G	T	C		G	C	A	A	C	G	A	T	G	A	A	G	A	A	C	G	C	A	G	C
HF952569.1_Rhodomonas_salina_genomic_DNA_gene_strain_SCCAP_K-0294_clone_B	G	T	A	C	A	C	A	C	C	G	C	C	C	G	T	C		G	C	A	A	C	G	A	T	G	A	A	G	A	A	C	G	C	A	G	C
HF952570.1_Rhodomonas_salina_genomic_DNA_gene_strain_SCCAP_K-0294_clone_C	G	T	A	C	A	C	A	C	C	G	C	C	C	G	T	C		G	C	A	A	C	G	A	T	G	A	A	G	A	A	C	G	C	A	G	C
HF952571.1_Rhodomonas_salina_genomic_DNA_gene_strain_SCCAP_K-0294_clone_D	G	T	A	C	A	C	A	C	C	G	C	C	C	G	T	C		G	C	A	A	C	G	A	T	G	A	A	G	A	A	C	G	C	A	G	C
HF952599.1_Rhodomonas_sp._08A2_genomic_DNA_gene_strain_08A2	G	T	A	C	A	C	A	C	C	G	C	C	C	G	T	C		G	C	A	A	C	G	A	T	G	A	A	G	A	A	C	G	C	A	G	C
HF952600.1_Rhodomonas_sp._08C1_genomic_DNA_gene_strain_08C1_clone_A	G	T	A	C	A	C	A	C	C	G	C	C	C	G	T	C		G	C	A	A	C	G	A	T	G	A	A	G	A	A	C	G	C	A	G	C
HF952601.1_Rhodomonas_sp._08C1_genomic_DNA_gene_strain_08C1_clone_C	G	T	A	C	A	C	A	C	C	G	C	C	C	G	T	C		G	C	A	A	C	G	A	T	G	A	A	G	A	A	C	G	C	A	G	C
HF952605.1_Rhodomonas_sp._CCMP275_genomic_DNA_gene_strain_CCMP275	G	T	A	C	A	C	A	C	C	G	C	C	C	G	T	C		G	C	A	A	C	G	A	T	G	A	A	G	A	A	C	G	C	A	G	C
HF952578.1_Rhodomonas_sp._CCMP324_genomic_DNA_gene_strain_CCMP324	G	T	A	C	A	C	A	C	C	G	C	C	C	G	T	C		G	C	A	A	C	G	A	T	G	A	A	G	A	A	C	G	C	A	G	C
HF952579.1_Rhodomonas_sp._CCMP740_genomic_DNA_gene_strain_CCMP740	G	T	A	C	A	C	A	C	C	G	C	C	C	G	T	C		G	C	A	A	C	G	A	T	G	A	A	G	A	A	C	G	C	A	G	C
HF952580.1_Rhodomonas_sp._CCMP741_genomic_DNA_gene_strain_CCMP741	G	T	A	C	A	C	A	C	C	G	C	C	C	G	T	C		G	C	A	A	C	G	A	T	G	A	A	G	A	A	C	G	C	A	G	C
HF952581.1_Rhodomonas_sp._CCMP742_genomic_DNA_gene_strain_CCMP742	G	T	A	C	A	C	A	C	C	G	C	C	C	G	T	C		G	C	A	A	C	G	A	T	G	A	A	G	A	A	C	G	C	A	G	C
HF952582.1_Rhodomonas_sp._CCMP743_genomic_DNA_gene_strain_CCMP743	G	T	A	C	A	C	A	C	C	G	C	C	C	G	T	C		G	C	A	A	C	G	A	T	G	A	A	G	A	A	C	G	C	A	G	C
HF952583.1_Rhodomonas_sp._CCMP744_genomic_DNA_gene_strain_CCMP744	G	T	A	C	A	C	A	C	C	G	C	C	C	G	T	C		G	C	A	A	C	G	A	T	G	A	A	G	A	A	C	G	C	A	G	C
HF952584.1_Rhodomonas_sp._CCMP747_genomic_DNA_gene_strain_CCMP747	G	T	A	C	A	C	A	C	C	G	C	C	C	G	T	C		G	C	A	A	C	G	A	T	G	A	A	G	A	A	C	G	C	A	G	C
HF952598.1_Rhodomonas_sp._CCMP755_genomic_DNA_gene_strain_CCMP755	G	T	A	C	A	C	A	C	C	G	C	C	C	G	T	C		G	C	A	A	C	G	A	T	G	A	A	G	A	A	C	G	C	A	G	C
HF952585.1_Rhodomonas_sp._CCMP756_genomic_DNA_gene_strain_CCMP756	G	T	A	C	A	C	A	C	C	G	C	C	C	G	T	C		G	C	A	A	C	G	A	T	G	A	A	G	A	A	C	G	C	A	G	C
HF952586.1_Rhodomonas_sp._CCMP758_genomic_DNA_gene_strain_CCMP758_clone_A	G	T	A	C	A	C	A	C	C	G	C	C	C	G	T	C		G	C	A	A	C	G	A	T	G	A	A	G	A	A	C	G	C	A	G	C
HF952587.1_Rhodomonas_sp._CCMP758_genomic_DNA_gene_strain_CCMP758_clone_B	G	T	A	C	A	C	A	C	C	G	C	C	C	G	T	C		G	C	A	A	C	G	A	T	G	A	A	G	A	A	C	G	C	A	G	C
HF952588.1_Rhodomonas_sp._CCMP758_genomic_DNA_gene_strain_CCMP758_clone_D	G	T	A	C	A	C	A	C	C	G	C	C	C	G	T	C		G	C	A	A	C	G	A	T	G	A	A	G	A	A	C	G	C	A	G	C
HF952589.1_Rhodomonas_sp._CCMP759_genomic_DNA_gene_strain_CCMP759	G	T	A	C	A	C	A	C	C	G	C	C	C	G	T	C		G	C	A	A	C	G	A	T	G	A	A	G	A	A	C	G	C	A	G	C
HF952590.1_Rhodomonas_sp._CCMP760_genomic_DNA_gene_strain_CCMP760	G	T	A	C	A	C	A	C	C	G	C	C	C	G	T	C		G	C	A	A	C	G	A	T	G	A	A	G	A	A	C	G	C	A	G	C
HF952591.1_Rhodomonas_sp._CCMP762_genomic_DNA_gene_strain_CCMP762	G	T	A	C	A	C	A	C	C	G	C	C	C	G	T	C		G	C	A	A	C	G	A	T	G	A	A	G	A	A	C	G	C	A	G	C
HF952592.1_Rhodomonas_sp._CCMP763_genomic_DNA_gene_strain_CCMP763	G	T	A	C	A	C	A	C	C	G	C	C	C	G	T	C		G	C	A	A	C	G	A	T	G	A	A	G	A	A	C	G	C	A	G	C
HF952593.1_Rhodomonas_sp._CCMP767_genomic_DNA_gene_strain_CCMP767_clone_B	G	T	A	C	A	C	A	C	C	G	C	C	C	G	T	C		G	C	A	A	C	G	A	T	G	A	A	G	A	A	C	G	C	A	G	C
HF952594.1_Rhodomonas_sp._CCMP767_genomic_DNA_gene_strain_CCMP767_clone_C	G	T	A	C	A	C	A	C	C	G	C	C	C	G	T	C		G	C	A	A	C	G	A	T	G	A	A	G	A	A	C	G	C	A	G	C
HF952595.1_Rhodomonas_sp._CCMP767_genomic_DNA_gene_strain_CCMP767_clone_D	G	T	A	C	A	C	A	C	C	G	C	C	C	G	T	C		G	C	A	A	C	G	A	T	G	A	A	G	A	A	C	G	C	A	G	C
HF952596.1_Rhodomonas_sp._CCMP768_genomic_DNA_gene_strain_CCMP768_clone_C	G	T	A	C	A	C	A	C	C	G	C	C	C	G	T	C		G	C	A	A	T	G	A	T	G	A	A	G	A	A	C	G	C	A	G	C
HF952597.1_Rhodomonas_sp._CCMP768_genomic_DNA_gene_strain_CCMP768_clone_D	G	T	A	C	A	C	A	C	C	G	C	C	C	G	T	C		G	C	A	A	C	G	A	T	G	A	A	G	A	A	C	G	C	A	G	C
HF952564.1_Storeatula_sp._CCMP1868_genomic_DNA_gene_strain_CCMP1868_clone_A	G	T	A	C	A	C	N	C	C	G	C	C	C	G	T	C		G	C	A	A	C	G	A	T	G	A	A	G	A	A	C	G	C	A	G	C
HF952565.1_Storeatula_sp._CCMP1868_genomic_DNA_gene_strain_CCMP1868_clone_B	G	T	A	C	A	C	N	C	C	G	C	C	C	G	T	C		G	C	A	A	C	G	A	T	G	A	A	G	A	A	C	G	C	A	G	C
HQ191411.1_Uncultured_cryptophyte_clone_PA2009D3	G	T	A	C	A	C	A	C	C	G	C	C	C	G	T	C		G	T	A	A	C	G	A	T	G	A	A	G	A	A	C	G	C	A	G	C
HQ191419.1_Uncultured_cryptophyte_clone_PA2009D4	G	T	A	C	A	C	A	C	C	G	C	C	C	G	T	C		G	C	A	A	C	G	A	T	G	A	A	G	A	A	C	G	C	A	G	C
HQ191420.1_Uncultured_cryptophyte_clone_PA2009D23	G	T	A	C	A	C	A	C	C	G	C	C	C	G	T	C		G	C	A	A	C	G	A	T	G	A	A	G	A	A	C	G	C	A	G	C
HQ191421.1_Uncultured_cryptophyte_clone_PA2009D5	G	T	A	C	A	C	A	C	C	G	C	C	C	G	T	C		G	C	A	A	C	G	A	T	G	A	A	G	A	A	C	G	C	A	G	C
HQ219344.1_Uncultured_cryptophyte_clone_AY2009C10	G	T	A	C	A	C	A	C	C	G	C	C	C	G	T	C		G	C	A	A	C	G	A	T	G	A	A	G	A	A	C	G	C	A	G	C
HQ219346.1_Uncultured_cryptophyte_clone_AY2009C11	G	T	A	C	A	C	A	C	C	G	C	C	C	G	T	C		G	C	A	A	C	G	A	T	G	A	A	G	A	A	C	G	C	A	G	C
HQ219417.1_Uncultured_cryptophyte_clone_AY2009B16	G	T	A	C	A	C	A	C	C	G	C	C	C	G	T	C		G	C	A	A	C	G	A	T	G	A	A	G	A	A	C	G	C	A	G	C
HQ219438.1_Uncultured_cryptophyte_clone_AY2009D6	G	T	A	C	A	C	A	C	C	G	C	C	C	G	T	C		G	C	A	A	C	G	A	T	G	A	A	G	A	A	C	G	C	A	G	C
HQ219447.1_Uncultured_cryptophyte_clone_AY2009D5	G	T	A	C	A	C	A	C	C	G	C	C	C	G	T	C		G	T	A	A	C	G	A	T	G	A	A	G	A	A	C	G	C	A	G	C
HQ219448.1_Uncultured_cryptophyte_clone_AY2009D20	G	T	A	C	A	C	A	C	C	G	C	C	C	G	T	C		G	C	A	A	C	G	A	T	G	G	A	G	A	A	C	G	C	A	G	C
HQ219454.1_Uncultured_cryptophyte_clone_AY2009E12	G	T	A	C	A	C	A	C	C	G	C	C	C	G	T	C		G	C	A	A	C	G	A	T	G	A	A	G	A	A	C	G	C	A	G	C
HQ219458.1_Uncultured_cryptophyte_clone_AY2009E3	G	T	A	C	A	C	A	C	C	G	C	C	C	G	T	C		G	C	A	A	C	G	A	T	G	A	A	G	A	A	C	G	C	A	G	C
HQ219463.1_Uncultured_cryptophyte_clone_AY2009E2	G	T	A	C	A	C	A	C	C	G	C	C	C	G	T	C		G	C	A	A	C	G	A	T	G	A	A	G	A	A	C	G	C	A	G	C
HQ219469.1_Uncultured_cryptophyte_clone_AY2009E13	G	T	A	C	A	C	A	C	C	G	C	C	C	G	T	C		G	C	A	A	C	G	A	T	G	A	A	G	A	A	C	G	C	A	G	C
Kathablepharidae	Forward Primer Sequence																	Reverse Primer Sequence
	G	T	A	C	A	C	A	C	C	G	C	C	C	G	T	C		G	C	A	T	C	G	A	T	G	A	A	G	A	A	C	G	C	A	G	C
HQ191297.1_Uncultured_Katablepharidaceae_clone_PA2009E14	G	T	A	C	A	C	A	C	C	G	C	C	C	G	T	C		G	C	A	A	C	G	A	T	G	A	A	G	A	A	C	G	C	A	G	C
HQ191348.1_Uncultured_Katablepharidaceae_clone_PA2009C22	G	T	A	C	A	C	A	C	C	G	C	C	C	G	T	C		G	C	A	A	C	G	A	T	G	A	A	G	A	A	C	G	C	A	G	C
HQ191366.1_Uncultured_Katablepharidaceae_clone_PA2009C5	G	T	A	C	A	C	A	C	C	G	C	C	C	G	T	C		G	C	A	A	C	G	A	T	G	A	A	G	A	A	C	G	C	A	G	C
HQ191402.1_Uncultured_Katablepharidaceae_clone_PA2009D14	G	T	A	C	A	C	A	C	C	G	C	C	C	G	T	C		G	C	A	A	C	G	A	T	G	A	A	G	A	A	C	G	C	A	G	C
HQ191418.1_Uncultured_Katablepharidaceae_clone_PA2009D15	G	T	A	C	A	C	A	C	C	G	C	C	C	G	T	C		G	C	A	A	C	G	A	T	G	A	A	G	A	A	C	G	C	A	G	C
KJ925151.1_Uncultured_Katablepharis_clone_CRE	G	T	A	C	A	C	A	C	C	G	C	C	C	G	T	C		G	C	A	A	C	G	A	T	G	A	A	G	A	A	C	G	C	A	G	C
